# Supplementary material for: Personalized dose selection for the first Waldenström macroglobulinemia patient on the PRECISE CURATE.AI trial
Source: NPJ Digit Med. 2024 Aug 27;7:223. doi: 10.1038/s41746-024-01195-5 (PMC11350179; doi:10.1038/s41746-024-01195-5)
Supplement: Supplementary file 2 — Supplementary Data 1 [file 41746_2024_1195_MOESM2_ESM.xlsx]

## Sheet: Master Sheet
Cycle no.			Cycle start date dd/mm/yy	Day of Visit/Blood result (dd/mm/yy0		Ibrutinib dose						Readouts
	Origin of the dose decision	CURATE.AI recommendation issueing date			Duration of upper limit of Ibrutinib permissible by the user	Total Ibrutinib dose recommended by CURATE.AI (Oral, D1-D28, mg)	Ibrutinib dose recommended by CURATE.AI for week 1 (mg)	Ibrutinib dose recommended by CURATE.AI for week 2 (mg)	Ibrutinib dose recommended by CURATE.AI for week 3 (mg)	Ibrutinib dose recommended by CURATE.AI for week 4 (mg)	Effected total Ibrutinib (mg)	IgM (g/L)	Hb (13.1-16.6 g/dL)	Patient adherence (dose taken vs. dose prescribed)	Timely delivery of curate.ai recommendations	CURATE.AI relevance - the recommendation was considered by the clinical team	CURATE.AI recommendation accepted by the user for prescription	Was the dosing range for CURATE.AI to operate within restricted by the physician (user)?
				27/9/21 *Baseline bloods								48.3	6.5
1	Med team decision	NA	2021-10-01		4 weeks	10780	280	420	420	420	10780			1	NA	N	NA	NA
				2021-07-10								56.6	6.5
				14/10/21								44.6	7.1
				21/10/21								38.9
				25/10/21								38.1	8
2	CURATE.AI Recommendation - Calibration	27/10/21	29/10/21		4 weeks	10780	280	420	420	420	10780			1	Y	Y	Y	N
				2021-05-11								27.2
				2021-11-11								37.4
				18/11/21								38.4
				22/11/21								35.9	8.9
3	CURATE.AI Recommendation - Calibration	23/11/21	26/11/21		4 weeks	8820	420	280	280	280	8820			1	Y	Y	Y	N
				2021-09-12								37.1
				20/12/21								43.1	10
4	CURATE.AI Recommendation - Calibration	20/12/21	24/12/21		4 weeks	6860	280	280	280	140	7280 *patient non-adherence			1.06	Y	Y	Y	N
				2022-01-06								40.4
				17/1/22								35.5	10.2
5	CURATE.AI Recommendation - Efficacy Intent	17/1/22	21/1/22		4 weeks	5880	280	280	140	140	5880			1	Y	Y	Y	N
				2022-02-03								39.5
				14/2/22								43.8	10.2
6	CURATE.AI Recommendation - Efficacy Intent	15/2/22	18/2/22		4 weeks	6860	280	280	280	140	6860			1	Y	Y	Y	N
				2022-03-03								49.6
				14/3/22								48.3	10.6
7	CURATE.AI Recommendation - Efficacy Intent	15/3/22	18/3/22		4 weeks	9800	420	420	280	280	9800			1	Y	Y	Y	N
				2022-04-11								47.4	11.1
8	CURATE.AI Recommendation - Efficacy Intent	2022-04-12	15/4/22		4 weeks	9800	420	420	280	280	9800			1	Y	Y	Y	N
				2022-05-09								43.5	10.7
9	CURATE.AI Recommendation - Efficacy Intent	2022-10-05	13/5/22		4 weeks	9800	420	420	280	280	5460*Physician (user) adjusted the dose after accepting the CURATE.AI recommendation			1	Y	Y	Y	N
				28/5/2022								46.5
				2022-06-06								61	10.3
				13/6/22								74.8	8.8
10	Med team decision	NA	15/6/22		4 weeks	11760	420	420	420	420	11760			1	NA	N	NA	NA
				29/6/2022
				2022-12-07								68.4	9.2
11	Med team decision	NA	2022-12-07		4 weeks	11760	420	420	420	420	11760			1	NA	N	NA	NA
				2022-08-08								56.9	10.3
12	CURATE.AI Recommendation - Recalibration	2022-08-08	2022-09-08		4 weeks	10780	420	420	420	280	9660 *Physician (user) adjusted the dose after accepting the CURATE.AI recommendation			1	Y	Y	Y	N
				2022-09-05								53.9	10.4
13	CURATE.AI Recommendation - Efficacy Intent	2022-05-09	2022-06-09		4 weeks	7840	280	280	280	280	7840			1	Y	Y	Y	Y
				2022-10-03								56.4	10.5
14	CURATE.AI Recommendation - Efficacy Intent	2022-03-10	2022-04-10		1 week	8820	420	280	280	280	8400 * patient non-adherence			0.952	Y	Y	Y	Y
				31/10/22								59.8	10.6
15	CURATE.AI Recommendation - Efficacy Intent	31/10/22	2022-01-11		2 weeks	9800	420	420	280	280	8820*Physician (user) adjusted the dose after accepting the CURATE.AI recommendation			1	Y	Y	Y	Y
				15/11/22								59.6	10.7
				28/11/22								55.7	9.9
16	CURATE.AI Recommendation - Efficacy Intent	28/11/22	29/11/22		2 weeks	8820	**				8820			1	Y	Y	Y	Y
				22/12/22								55.7	11
17	CURATE.AI Recommendation - Efficacy Intent	27/12/22	27/12/22		9 days	9100	**				9100			1	Y	Y	Y	Y
				18/1/23								53.4	11
18	CURATE.AI Recommendation - Efficacy Intent	19/1/23	24/1/23		11 days	9380	**				9380			1	Y	Y	Y	Y
				20/2/23								52.4	10.9
19	CURATE.AI Recommendation - Efficacy Intent	20/2/23	21/2/23		11 days	9380	**				9380			1	Y	Y	Y	Y
				20/3/23								47.4	10.4
20	CURATE.AI Recommendation - Efficacy Intent	20/3/23	21/3/23		12 days	9520	**				9520			1	Y	Y	Y	Y
				17/4/23								49.2	10.4
21	Intra engagment cycle	20/3/23	18/4/23		12 days	9520	**				9520			1	Y	Y	Y	Y
				15/5/23								47.4	10.4
22	CURATE.AI Recommendation - Efficacy Intent	15/5/23	16/5/23		12 days	9520	**				9520			1	Y	Y	Y	Y
				2023-06-12								49.2	10.9
23	Intra engagment cycle	15/5/23	13/6/23		12 days	9520	**				9520			1	Y	Y	Y	Y
				2023-07-10								46.9	11
24	CURATE.AI Recommendation - Efficacy Intent	2023-10-07	2023-11-07		14 days	9800	**				9800			1	Y	Y	Y	Y
				2023-08-07								42	11.4
25	Intra engagment cycle	2023-10-07	2023-08-08		15 days	9800	**				9940 *Physician (user) adjusted the dose after accepting the CURATE.AI recommendation for 2 cycles, at cycle 24			1	Y	Y	N	Y
				2023-09-04								40.4	11.3
26	CURATE.AI Recommendation - Efficacy Intent	2023-04-09	2023-05-09		16 days	10080	**				10080			1	Y	Y	Y	Y
				2023-10-02								42.8	11.2
							** Dosing got more granular, dosing schedule was not included in the recommendation
